# Supplementary material for: Sex difference in BAT thermogenesis depends on PGC-1α–mediated phospholipid synthesis in mice
Source: Nat Commun. 2025 Jul 14;16:6072. doi: 10.1038/s41467-025-61219-w (PMC12259864; doi:10.1038/s41467-025-61219-w)
Supplement: Supplementary file 3 — Source Data [file 41467_2025_61219_MOESM3_ESM.xlsx]

## Sheet: Fig1
	Fig. 1a							Fig. 1b			Fig. 1c							Fig. 1d							Fig. 1f							Fig. 1g
		BAT		iWAT		gWAT		Male	0.817102		group	30C		25C		10C		group	0	30	60	120	180		group	0	30	60	120	180		Male_CTRL	Male_CTRL	Male_CTRL	Male_CTRL	Male_CTRL	Male_CTRL	Male_CTRL	Male_CTRL	Male_KO	Male_KO	Male_KO	Male_KO	Male_KO	Male_KO	Male_KO	Male_KO	Female_CTRL	Female_CTRL
	Male	73.6847	Male	8.51514	Male	3.01282		Male	1.16757		Male	38.2595	Male	86.6632	Male	186.369		Male_CTRL	36.9	36.1	35.7	34.3	29.4		Male_CTRL	37.9	37.4	36.6	34.5	30		7.65769	5.32822	3.08305	3.92075	5.34369	5.28576	7.87173	5.75821	3.97735	1.94806	3.13052	5.71897	4.61338	5.43375	6.74302	7.26275	1.77689	1.63082
	Male	149.506	Male	9.90623	Male	7.48771		Male	1.01532		Male	90.1153	Male	185.664	Male	173.347		Male_CTRL	37.8	34.3	30.9	22.1	N/A		Male_CTRL	38	35.8	32.1	23.5	N/A		4.28103	3.30994	3.25884	2.83598	4.75948	3.94827	5.77818	4.35659	2.02637	1.87079	2.4288	4.70084	3.85435	4.71505	5.55599	6.76127	0.53937	1.14743
	Male	111.83	Male	9.5946	Male	4.08768		Female	1.52413		Male	100.971	Male	89.162	Male	214.226		Male_CTRL	N/A	N/A	N/A	N/A	N/A		Male_CTRL	38.7	37.3	35.9	30.8	19.3		2.13095	2.66956	2.31298	1.74301	3.85587	2.39623	4.10724	3.08874	1.54191	1.03105	2.26317	3.43409	2.40155	3.63345	4.02048	5.91352	0.06778	0.75317
	Male	123.205	Male	10.0929	Male	4.90548		Female	1.99354		Male	108.158	Male	116.42	Male	168.985		Male_CTRL	37.7	36.4	35.7	35.3	31.7		Male_CTRL	38.5	37.3	36.8	36.3	32.4		1.41295	1.14339	1.70417	0.64013	2.24683	0.90859	2.30889	1.82628	0.36998	0.90683	1.28844	1.77658	0.92302	1.96794	2.42228	4.98463	0	0.54917
	Male	57.3019	Male	7.49529	Male	4.11331		Female	2.43108		Male	126.807	Male	86.4429	Male	234.646		Male_CTRL	38	36.1	35.1	34.9	33.5		Male_CTRL	38.2	37.6	35.8	35.4	34.1		0.179997	0.65074	0.72335	0	0.95196	0	0.98968	0.786756	0.11032	0.32085	0.46307	0.61414	0	0.65637	0.93338	3.4552	0.29116	0.28361
	Male	58.0186	Male	10.2087	Male	2.09595					Male	132.172	Male	73.0729	Male	275.468		Male_CTRL	38	35.1	33.6	30	21.7		Male_CTRL	38.4	36.5	34.5	30.6	22.8		0	0	0	0.12528	0	0.2203	0	0	0	0	0.03237	0	0.23278	0	0	1.69447	0.91374	0
	Male	126.453	Male	14.1395	Male	8.76406					Male	130.974	Male	174.86	Male	339.493		Male_CTRL	37.4	36.3	36.1	35	35		Male_CTRL	37.9	37.2	37	36	35.7		0.094973	0.32225	0.36055	0.90501	0.60027	1.27172	0.12803	0.095395	1.0709	0.4033	0	0.69626	2.57944	0.6054	0.34284	0.45473	1.6772	0.44965
	Female	185.429	Male	15.1572	Male	6.30015					Male	72.5427	Male	118.07	Male	279.112		Male_CTRL	37.6	34.2	34.1	32.3	26.3		Male_CTRL	38.2	35.1	34.8	33.6	27.1		0.837347	1.56896	1.11609	2.17264	2.56326	3.12032	1.36581	0.338086	3.1627	0.96396	0.97542	2.4907	6.17441	2.52887	1.41335	0	3.6435	1.19231
	Female	230.941	Female	8.23425	Female	4.52503					Female	134.756	Male	70.4051	Female	999.548		Male_KO	37	34	32.9	29.2	20		Male_KO	37.6	34.9	33.5	29.7	21		1.89331	2.99303	2.94413	3.19157	5.68489	4.86808	3.07248	1.15533	5.59265	2.24503	2.49315	4.80722	10.8375	5.15563	3.28884	0.4039	5.9885	2.91783
	Female	150.833	Female	9.13058	Female	1.96812					Female	87.264	Male	134.471	Female	377.145		Male_KO	37.3	35.2	34	30.3	23.8		Male_KO	38.1	36.3	34.6	31.1	24.1		2.75491	4.83202	5.06632	4.10887	9.52747	6.58592	4.88412	2.12598	8.70583	3.86838	4.26624	7.46767	15.076	8.29224	5.25522	1.66627	9.33546	4.53574
	Female	88.26	Female	13.3865	Female	2.66728					Female	139.8	Female	130.03	Female	493.555		Male_KO	37.9	35.1	33.6	30.9	20.5		Male_KO	38.5	36.2	34.4	31.7	21.5		3.9508	6.78369	7.24422	4.74122	13.3286	8.15629	6.38582	3.27889	11.0656	5.59035	6.05047	10.1657	18.7228	11.4161	7.24514	3.80314	12.0074	7.01681
	Female	207.384	Female	10.045	Female	3.10436					Female	168.798	Female	279.305	Female	1224.73		Male_KO	37.5	36.1	35.6	35	32.8		Male_KO	38.7	37	36.8	35.8	33.5		5.3932	8.6837	9.33113	5.52007	17.2579	9.25993	7.8463	4.46799	12.4856	7.33576	7.63922	13.0275	21.9107	14.076	9.15779	6.09625	15.0887	9.11764
	Female	218.039	Female	5.64862	Female	1.66245					Female	91.5002	Female	124.819	Female	1863.91		Male_KO	37.4	35.4	34.6	31.6	25.2		Male_KO	37.9	36.4	35.7	32.4	26.1		7.28532	10.5487	11.0932	6.22416	20.9381	10.3975	9.14816	5.72867	12.9068	8.71566	9.19272	15.7194	24.0197	16.8107	10.9588	8.5847	17.326	11.2684
	Female	189.009	Female	11.2282	Female	5.49694					Female	129.986	Female	128.263	Female	1621.54		Male_KO	37.7	35.7	35.4	34	29.3		Male_KO	38.3	36.2	36.1	34.4	29.8		9.80501	11.9728	12.8544	6.53618	23.8495	10.8775	10.3451	6.8086	12.7746	10.0155	10.821	17.7944	25.5655	19.1241	12.3211	10.892	18.8969	13.0885
	Female	192.045	Female	14.7213	Female	4.75922					Female	114.649	Female	314.653	Female	742.093		Male_KO	37.5	34.2	33	29.9	20		Male_KO	37.6	35.1	33.7	30.6	21.4		11.9954	13.2878	14.4753	7.04854	26.5668	11.4182	11.2045	8.12063	12.6766	11.3024	12.0048	19.782	25.7367	21.4687	13.6313	13.3994	19.5946	14.6187
			Female	7.10446									Female	97.425	Female	1059.4		Male_KO	37.4	35.2	35.1	34.1	33.6		Male_KO	38.4	36.1	35.9	35.1	34.1		14.159	14.4205	15.7074	7.07403	28.2552	11.6333	12.2345	9.07332	13.2465	12.3112	12.8755	20.9733	25.5584	23.1957	14.3999	15.5839	19.4613	16.3528
													Female	265.552				Female_CTRL	37.9	36.6	36.4	35.8	34.3		Female_CTRL	37.7	37.3	37.2	36.1	34		16.0234	15.1016	16.5694	7.36202	29.6823	12.0349	13.1148	9.8008	14.005	13.1768	13.7434	22.0324	24.7326	24.8677	14.7915	17.5555	19.3797	17.946
													Female	203.581				Female_CTRL	37.9	36	36	35.1	32.3		Female_CTRL	38.2	36.7	36.8	35.5	32.4		17.1136	15.4599	17.4503	7.36011	30.1797	12.404	13.9572	10.4648	15.0579	14.1972	14.2899	22.4236	23.7635	26.2976	15.004	19.3541	19.0575	19.4481
													Female	267.351				Female_CTRL	37.8	36.1	35.5	34.1	32.1		Female_CTRL	37.7	37.3	36.1	34.3	32.5		17.9317	15.8424	17.9974	7.55892	30.2485	12.7073	14.9501	10.9777	15.924	15.1318	14.5752	22.6004	22.7121	27.3418	15.0019	20.879	18.7591	20.2855
													Female	215.999				Female_CTRL	37.9	35.6	35.2	32.9	27		Female_CTRL	38.1	36.6	36	32	27.8		18.7394	15.967	18.316	7.91041	29.7994	12.7793	15.9382	11.5746	16.0755	15.9536	14.6165	22.4584	21.4833	27.9088	15.0169	22.2931	18.0675	20.6072
																		Female_CTRL	37.6	36.2	36.5	35.4	33.6		Female_CTRL	37.8	37.6	37.7	36.3	34.3		19.221	15.9405	18.2666	8.24609	28.8975	12.8371	17.0295	12.0895	15.688	16.4602	14.0395	21.951	20.1688	28.0044	14.9583	23.4171	17.219	20.6337
																		Female_KO	37.7	36.2	35.8	34.1	27		Female_KO	37.9	36.8	36.3	34.6	27.6		19.3957	15.7136	17.5986	8.58959	27.5517	12.5763	17.9944	12.4394	14.9383	15.9964	13.2221	21.1806	19.0161	27.1896	14.8152	24.0679	16.3296	20.3333
																		Female_KO	37.8	35.8	34.8	33.2	26.2		Female_KO	38.1	36.4	35.8	34	26.9
																		Female_KO	37.9	35.9	35.5	33.6	27		Female_KO	38.3	36.6	36.5	34.1	27.6
																		Female_KO	37.8	35.9	35.7	33.4	29		Female_KO	38.2	36.4	36.2	33.9	29.4
																		Female_KO	37.5	35.7	35.2	31.5	19.5		Female_KO	37.6	36.6	36	32	21.8
																		Female_KO	37.9	35.7	35.5	33.5	29.6		Female_KO	38.2	36.4	36.7	34.5	30.1
																		Female_KO	37.5	35.4	34.3	32.3	23.7		Female_KO	37.9	35.7	35.1	32.7	24.5
																		Female_KO	37.6	36.1	35.1	33	26.3		Female_KO	37.8	35.8	35.1	33.3	26.7
[truncated: 13 more columns]

## Sheet: FigS1
	Fig. S1a			Fig. S1b			Fig. S1c				Fig.S1d			Fig. S1f			Fig. S1g			Fig. S1h
	group	Ucp1		group	Adcy3		group	Adcy3	Pgc1a		group	cAMP		group	Pgc1a		group	Pgc1b		group	0	15	30	60	90	120
	Male	84.7245		Male	93.7753		Male	93.7753	80.3993		Male_CTRL	1.36064		Male_CTRL	80.3993		Male_CTRL	74.5424		Male_CTRL	127	256	267	203	158	132
	Male	131.902		Male	136.583		Male	136.583	174.917		Male_CTRL	1.33417		Male_CTRL	174.917		Male_CTRL	109.509		Male_CTRL	160	290	264	225	189	167
	Male	72.6099		Male	69.5688		Male	69.5688	77.0536		Male_CTRL	1.30789		Male_CTRL	77.0536		Male_CTRL	79.8506		Male_CTRL	148	355	309	247	181	159
	Male	91.3916		Male	73.6543		Male	73.6543	115.689		Male_CTRL	2.01167		Male_CTRL	115.689		Male_CTRL	89.7615		Male_CTRL	162	348	315	219	185	166
	Male	95.6595		Male	64.3434		Male	64.3434	69.2703		Male_CTRL	1.59397		Male_CTRL	69.2703		Male_CTRL	51.7307		Male_CTRL	152	209	190	168	145	129
	Male	92.3941		Male	86.543		Male	86.543	64.0632		Female_CTRL	3.04791		Male_CTRL	64.0632		Male_CTRL	62.5256		Male_CTRL	154	251	225	155	165	151
	Male	124.131		Male	117.283		Male	117.283	139.791		Female_CTRL	2.27483		Male_CTRL	139.791		Male_CTRL	237.728		Male_CTRL	170	341	286	179	166	153
	Male	112.301		Male	116.05		Male	116.05	99.1738		Female_CTRL	1.73192		Male_CTRL	99.1738		Male_CTRL	74.1923		Male_CTRL	146	179	183	159	118	137
	Male	74.5669		Male	99.0048		Male	99.0048	60.5748		Female_CTRL	2.33328		Male_CTRL	60.5748		Male_CTRL	63.0432		Male_CTRL	143	295	309	204	137	171
	Male	120.319		Male	143.194		Male	143.194	119.068		Female_CTRL	1.85261		Male_CTRL	119.068		Male_CTRL	157.117		Male_KO	166	289	234	196	160	139
	Female	168.175		Female	156.665		Female	156.665	123.037					Male_KO	0.940319		Male_KO	86.3831		Male_KO	128	316	266	195	142	129
	Female	160.659		Female	284.807		Female	284.807	239.419					Male_KO	2.47327		Male_KO	111.736		Male_KO	138	308	323	246	186	172
	Female	115.532		Female	155.873		Female	155.873	84.7197					Male_KO	3.11007		Male_KO	123.918		Male_KO	145	398	387	339	203	180
	Female	104.458		Female	127.885		Female	127.885	105.023					Male_KO	1.61273		Male_KO	106.768		Male_KO	165	308	269	232	168	172
	Female	143.013		Female	363.012		Female	363.012	318.932					Male_KO	0.937628		Male_KO	123.533		Male_KO	152	298	389	333	228	168
	Female	84.8974		Female	116.189		Female	116.189	90.0769					Male_KO	1.05118		Male_KO	74.6093		Male_KO	159	308	303	215	188	173
	Female	123.284		Female	160.42		Female	160.42	226.177					Male_KO	7.31634		Male_KO	73.7607		Male_KO	173	353	388	301	238	173
	Female	183.071		Female	247.775		Female	247.775	176.738					Male_KO	1.18424		Male_KO	71.5481		Male_KO	156	269	217	224	170	146
	Female	162.08		Female	199.029		Female	199.029	219.92					Male_KO	7.42027		Male_KO	110.996		Male_KO	171	247	369	326	264	175
	Female	161.808		Female	210.257		Female	210.257	213.301					Male_KO	1.73505		Male_KO	127.511		Female_CTRL	149	267	212	167	143	138
														Female_CTRL	123.037		Female_CTRL	205.407		Female_CTRL	157	296	279	186	158	144
														Female_CTRL	239.419		Female_CTRL	149.175		Female_CTRL	167	276	205	160	158	141
														Female_CTRL	84.7197		Female_CTRL	88.524		Female_CTRL	170	315	234	240	180	140
														Female_CTRL	105.023		Female_CTRL	113.302		Female_CTRL	175	222	202	171	157	148
														Female_CTRL	318.932		Female_CTRL	166.26		Female_CTRL	155	290	230	181	159	132
														Female_CTRL	90.0769		Female_CTRL	70.1255		Female_CTRL	136	275	257	203	53	127
														Female_CTRL	226.177		Female_CTRL	113.115		Female_CTRL	134	238	192	150	150	143
														Female_CTRL	176.738		Female_CTRL	139.528		Female_CTRL	135	279	211	171	164	132
														Female_CTRL	219.92		Female_CTRL	145.073		Female_CTRL	156	304	215	210	183	165
														Female_CTRL	213.301		Female_CTRL	142.622		Female_KO	184	317	261	163	144	138
														Female_KO	5.61934		Female_KO	181.8		Female_KO	184	314	233	192	127	138
														Female_KO	9.441		Female_KO	180.064		Female_KO	148	340	308	197	160	131
														Female_KO	9.01498		Female_KO	174.193		Female_KO	151	339	248	157	162	148
														Female_KO	7.60597		Female_KO	115.589		Female_KO	153	337	318	234	153	149
														Female_KO	3.20719		Female_KO	102.856		Female_KO	155	288	205	172	166	162
														Female_KO	5.34678		Female_KO	197.74		Female_KO	168	242	195	234	163	152
														Female_KO	9.13174		Female_KO	114.743		Female_KO	148	299	202	167	138	129
														Female_KO	7.22408		Female_KO	137.656		Female_KO	157	374	317	216	171	155
														Female_KO	4.22626		Female_KO	86.866		Female_KO	148	341	192	176	151	144
														Female_KO	6.95451		Female_KO	123.617

## Sheet: Fig2
	Fig. 2b					Fig 2c					Fig. 2d
	Male_CT	Male_KO	Female_CTRL	Female_KO		Male_CTRL	Male_KO	Female_CTRL	Female_KO		group	ComplexI		ComplexII		ComplexIII		ComplexIV		ComplexV
	0.324	1.48	1.376	2.011		8.559	15.489	13.554	5.574		Male_CTRL	0.707585	Male_CTRL	1.16351	Male_CTRL	1.46095	Male_CTRL	1.14421	Male_CTRL	1.48359
	0.513	0.478	3.711	0.827		3.797	12.157	13.278	7.282		Male_CTRL	0.752535	Male_CTRL	1.02804	Male_CTRL	1.15228	Male_CTRL	0.609688	Male_CTRL	0.969852
	0.632	0.966	1.243	1.375		4.635	9.774	8.665	11.994		Male_CTRL	0.827781	Male_CTRL	1.03985	Male_CTRL	1.17145	Male_CTRL	1.1229	Male_CTRL	0.993014
	0.99	0.351	2.705	1.069		2.72	3.987	24.661	6.234		Male_CTRL	0.942132	Male_CTRL	0.525485	Male_CTRL	0.484034	Male_CTRL	1.12321	Male_CTRL	0.839195
	0.444	0.506	1.186	0.846		3.943	9.047	9.845	6.558		Male_CTRL	1.08549	Male_CTRL	1.13177	Male_CTRL	0.898181	Male_KO	0.766148	Male_CTRL	0.920489
	0.768	0.589	0.771	0.932		14.137	8.161	8.999	7.787		Male_CTRL	1.68448	Male_CTRL	1.11134	Male_CTRL	0.833109	Male_KO	0.886727	Male_CTRL	0.793858
	0.18	1.175	1.199	0.831		5.373	15.263	8.515	9.881		Male_KO	1.01182	Male_KO	1.15306	Male_KO	0.729352	Male_KO	1.03222	Male_KO	1.24369
	0.464	1.242	0.713	1.271		3.251	16.305	9.765	6.424		Male_KO	0.944449	Male_KO	1.06743	Male_KO	0.86908	Male_KO	1.16793	Male_KO	1.19388
	0.501	0.799	0.694	0.833		12.459	17.704	8.748	12.575		Male_KO	1.629	Male_KO	1.09253	Male_KO	0.953055	Male_KO	1.60151	Male_KO	0.966674
	2.175	0.544	0.564	1.795		10.755	11.304	11.177	8.155		Male_KO	1.09061	Male_KO	0.705681	Male_KO	0.832213	Male_KO	1.60329	Male_KO	0.735861
	1.007	0.557	0.951	0.898		9.64	11.427	16.829	8.235		Male_KO	0.951128	Male_KO	0.658976	Male_KO	0.810795	Female_CTRL	1.75437	Male_KO	0.755461
	0.62	0.984	1.73	0.778		7.304	7.139	21.038	5.753		Male_KO	0.950253	Male_KO	0.65825	Male_KO	0.584519	Female_CTRL	3.06812	Male_KO	0.77902
	0.427	1.569	0.316	0.709		11.404	11.668	9.146	9.684		Female_CTRL	2.32168	Female_CTRL	1.34711	Female_CTRL	1.48813	Female_CTRL	2.19793	Female_CTRL	1.05881
	1.159	0.232	0.661	0.808		7.43	5.585	11.524	12.673		Female_CTRL	2.90871	Female_CTRL	1.76211	Female_CTRL	1.33653	Female_CTRL	1.59827	Female_CTRL	1.06015
	1.65	0.726	1.463	0.679		6.31	7.156	12.695	9.302		Female_CTRL	2.55993	Female_CTRL	1.12088	Female_CTRL	1.18559	Female_CTRL	1.43559	Female_CTRL	1.24905
	1.143	0.681	1.296	1.009		4.49	5.816	13.914	10.188		Female_CTRL	1.95233	Female_CTRL	1.17087	Female_CTRL	0.789805	Female_KO	1.59098	Female_CTRL	1.12817
	0.363	0.238	0.454	0.483		8.368	11.314	17.155	7.565		Female_CTRL	1.27602	Female_CTRL	1.23223	Female_CTRL	1.33796	Female_KO	0.652757	Female_CTRL	2.16485
	0.768	0.34	1.031	1.435		9.842	19.01	14.81	6.558		Female_CTRL	1.60358	Female_KO	1.58	Female_CTRL	0.754576	Female_KO	0.637536	Female_CTRL	1.70751
	0.513	0.584	1.039	2.071		9.13	12.013	12.984	9.784		Female_KO	1.68939	Female_KO	1.16901	Female_KO	1.2123	Female_KO	1.92717	Female_KO	1.39104
	1.494	0.228	0.684	1.144		14.138	6.999	11.757	8.449		Female_KO	1.26813	Female_KO	1.0419	Female_KO	0.776816	Female_KO	1.44301	Female_KO	1.23238
	0.356	1.022	0.536	1.002		10.773	6.902	14.684	6.551		Female_KO	0.54629	Female_KO	1.16338	Female_KO	0.948041	Female_KO	1.30578	Female_KO	1.26881
	0.819	1.592	0.961	1.751		10.621	5.518	10.423	5.236		Female_KO	1.69112	Female_KO	0.486522	Female_KO	0.712153			Female_KO	1.42871
	1.153	0.485	1.407	1.285		8.69	7.296	15.115	6.822		Female_KO	1.21371	Female_KO	0.486086	Female_KO	0.224279			Female_KO	0.616971
	0.827	0.193	1.237	0.796		13.982	4.004	16.402	6		Female_KO	1.1892			Female_KO	0.146037			Female_KO	0.806467
	1.059	0.39	1.189	1.366		11.797	6.706	19.18	8.936
	0.573	0.739	0.353	1.318		7.91	7.843	16.288	5.344
	0.474	0.914	0.654	0.98		3.221	12.331	13.16	8.464
	0.633	1.082	0.873	0.808		4.481	8.27	11.951	6.154
	0.765	0.408	1.826	0.949		6.538	6.778	15.077	5.035
	1.169	0.489	1.374	0.744		4.782	6.867	13.202	4.727
	1.865	0.875	1.028	0.654		8.016	9.6611	13.4847	7.79747
	1.102	1.501	0.949	0.52
	0.991	0.191	0.718	0.62
	0.801	0.79	0.789	1.366
	1.185	0.461	0.921	0.714
	2.357	0.68	0.732	1.643
	1.539	1.394	1.067	1.029
	1.477	0.824	0.475	0.608
	0.794	0.6	1.435	0.455
	1.586	0.49	0.823	1.129
	0.657	1.044	1.019	1.192
	1.324	0.897	0.657	1.089
	0.408	0.551	1.502	0.765
	0.351	1.159	1.544	0.778
	1.743	1.223	1.05	0.5
	1.117	1.018	1.355	2.191
	0.813	2.067	1.826	1.022
	2.741	0.892	1.878	1.12
	0.654	0.386	2.03	1.553
	0.394	0.455	1.527	0.297
	0.543	1.543	1.538	0.477
	1.077	0.693	0.703	0.691
	0.6	0.749	1.142	0.822
	1.391	0.673	1.486	0.488
	0.517	1.269	1.315	0.49
	0.829	1.279	2.023	0.637
	0.918	0.663	1.313	0.814
	1.184	1.038	0.583	1.155
	0.507	1.24	0.426	0.595
	0.345	0.402	1.596	0.567
	0.421	0.684	2.244	1.063
	0.769	0.991	0.425	1.013
	1.069	0.924	0.731	0.656
	0.602	0.452	0.421	0.762
	0.662	1.205	1.321	0.355
	0.632	1.545	0.847	0.487
	0.56	2.194	0.891	0.988
	0.368	1.198	1.062	0.658
	0.493	1.092	0.907	0.498
	0.534	0.375	0.588	1.041
	0.958	1.662	1.077	1.138
	0.628	1.461	0.688	0.227
	0.719	1.729	1.04	0.821
	0.684	0.78	0.674	1.505
	0.631	0.734	0.762	0.884
	0.188	0.787	1.261	0.47
	0.534	0.608	0.755	0.522
	0.285	2.653	0.302	0.856
	1.684	2.194	0.757	0.449
	1.145	0.888	0.604	0.226
	1.542	1.251	0.922	0.467
	0.902	1.043	1.564	0.51
	0.47	1.905	0.483	1.183
	1.333	0.56	1.006	0.266
	0.349	0.13	1.317	0.935
	0.994	0.518	0.956	1.41
	0.888	1.437	1.021	1.024
	0.401	0.493	0.397	1.695
	1.025	0.496	0.608	0.991
	1.07	0.685	1.39	0.814
	0.245	0.646	1.69	0.767
	0.632	1.052	0.637	1.093
	1.168	1.605	0.845	1.094
	1.628	0.424	0.998	0.481
	0.217	1.498	1.332	1.138
	0.883	1.941	1.276	0.766
	1.113	1.1	1.119	0.51
	0.649	2.27	0.771	0.63
	1.193	0.857	0.447	1.139
	1.794	0.978	1.117	0.858
	0.469	0.726	0.216	0.893
	0.478	0.52	1.257	0.618
	1.115	0.533	1.074	2.861
	0.521	0.792	1.073	2.004
	0.819	1.009	1.965	0.599
	0.473	0.741	0.796	1.171
	0.483	0.901	1.148	1.199
	0.542	0.56	0.445	0.587
	0.489	1.171	0.996	1.31
	0.546	0.282	1.603	0.441
	0.527	0.664	0.925	1.251
	0.843	0.873	0.933	0.839
	1.473	1.373	1.125	0.382
	0.861	0.459	1.617	0.773
	0.928	0.613	1.045	0.335
	0.474	0.542	1.524	0.988
	0.668	0.662	1.256	0.927
	1.131	0.824	1.301	0.684
	0.836	0.646	0.955	0.981
	0.405	1.12	0.916	1.108
	0.264	0.88	0.847	0.868
	0.514	0.681	0.831	1.012
	0.724	0.63	0.301	0.967
	1.251	0.954	0.934	0.521
	0.96	1.703	0.562	0.79
	1.241	0.83	0.589	0.941
	0.84	0.363	1.201	0.683
	0.672	0.895	2.229	0.488
	1.713	0.912	1.048	0.709
	0.95	1.619	1.003	0.77
	1.101	0.468	0.804	0.637
	0.671	1.658	1.909	1.205
	1.251	0.979	1.19	1.031
	0.54	0.824	0.646	0.697
	0.668	0.886	0.343	0.907
	0.281	0.516	2.218	1.218
	0.581	0.7	1.328	0.573
	0.837	0.885	0.585	1.11
	0.663	1.77	0.776	0.461
	2.334	0.318	0.941	1.28
	1.015	1.473	0.884	0.767
	2.145	0.724	1.014	0.827
	0.761	0.503	0.964	0.648
	1.046	0.617	1.145	0.721
	1.064	0.81	1.212	2.124
	0.896	1.393	1.951	1.005
	1.095	0.609	1.857	1.255
	1.148	0.982	0.399	1.307
	0.839	0.48	1.207	1.509
	1.26	1.582	1.473	1.515

## Sheet: FigS2
	Fig. S2
	group	Nrf1	Tfam	Mfn1	Mfn2	Opa1	Drp1
	Male_CTRL	103.205	92.178	87.7581	107.4	90.6002	103.578
	Male_CTRL	112.906	116.474	120.929	131.36	118.609	115.865
	Male_CTRL	86.0427	83.3972	86.5713	80.3694	89.1053	91.4168
	Male_CTRL	121.434	106.468	107.58	88.6559	119.763	134.423
	Male_CTRL	80.9259	76.7265	72.8567	96.5551	91.5952	91.1469
	Male_CTRL	92.3724	101.591	92.4788	102.549	102.798	104.439
	Male_CTRL	98.5972	100.521	112.784	81.6019	63.6881	70.4552
	Male_CTRL	113.357	101.469	103.792	91.3003	101.214	78.6294
	Male_CTRL	98.1808	103.112	91.531	111.08	105.137	106.279
	Male_CTRL	92.9788	118.063	123.72	109.128	117.49	103.768
	Male_KO	98.0354	92.7565	90.4665	109.185	116.362	80.9408
	Male_KO	120.933	98.5894	111.274	125.77	130.337	128.515
	Male_KO	113.393	90.5186	92.7997	111.758	101.915	115.515
	Male_KO	111.988	97.9726	109.48	120.37	108.648	102.283
	Male_KO	94.5678	94.0207	93.2583	125.256	99.8936	104.963
	Male_KO	93.914	83.21	74.7237	107.279	90.7561	76.0748
	Male_KO	111.698	100.862	95.8721	123.585	117.553	122.431
	Male_KO	106.688	93.4484	94.6048	103.346	110.555	132.197
	Male_KO	110.74	84.6804	90.8689	96.2703	92.734	98.9004
	Male_KO	96.1614	88.4577	93.9689	95.6864	100.232	101.008
	Female_CTRL	115.207	130.184	143.085	133.499	126.63	136.425
	Female_CTRL	133.562	143.605	170.125	139.768	125.728	138.375
	Female_CTRL	110.772	107.934	93.2943	106.094	101.402	89.7086
	Female_CTRL	98.384	100.545	105.828	109.252	107.891	89.9896
	Female_CTRL	117.293	159.043	176.805	159.837	148.628	154.294
	Female_CTRL	109.046	131.558	143.291	129.587	129.011	146.784
	Female_CTRL	117.808	111.128	124.014	120.087	123.472	122.417
	Female_CTRL	144.53	146.952	150.316	139.704	120.311	129.456
	Female_CTRL	162.71	147.315	152.421	144.463	132.123	73.3836
	Female_CTRL	126.868	136.967	118.321	118.992	128.847	113.819
	Female_KO	160.033	129.252	140.248	157.381	99.2992	129.657
	Female_KO	153.814	118.281	117.657	141.053	126.829	96.84
	Female_KO	110.899	88.9874	124.031	109.532	82.592	78.8025
	Female_KO	109.244	70.4947	108.818	98.1321	88.2983	72.244
	Female_KO	103.064	80.3021	111.193	101.596	99.2354	98.5026
	Female_KO	127.159	126.968	102.326	118.787	117.007	104.392
	Female_KO	144.641	119.08	143.318	119.724	106.364	118.236
	Female_KO	112.769	101.302	110.145	97.2211	97.7306	104.271
	Female_KO	85.1813	90.2728	78.9338	87.048	84.3638	97.4654
	Female_KO	88.2415	105.955	113.413	99.4915	103.535	106.583

## Sheet: Fig3
	Fig. 3c
	group	Chrebpb		Acly		Acss2		Fasn		Acaca		Elovl6
	Male_CTRL	161.233	Male_CTRL	152.671	Male_CTRL	167.69	Male_CTRL	159.86	Male_CTRL	106.408	Male_CTRL	146.387
	Male_CTRL	66.4843	Male_CTRL	59.7299	Male_CTRL	65.7594	Male_CTRL	103.476	Male_CTRL	88.1006	Male_CTRL	98.3956
	Male_CTRL	114.989	Male_CTRL	112.914	Male_CTRL	105.071	Male_CTRL	119.84	Male_CTRL	111.846	Male_CTRL	78.489
	Male_CTRL	177.051	Male_CTRL	141.224	Male_CTRL	121.698	Male_CTRL	128.742	Male_CTRL	64.8918	Male_CTRL	113.925
	Male_CTRL	136.333	Male_CTRL	113.997	Male_CTRL	107.64	Male_CTRL	82.4094	Male_CTRL	99.4234	Male_CTRL	92.9841
	Male_CTRL	112.426	Male_CTRL	120.022	Male_CTRL	111.893	Male_CTRL	89.6353	Male_CTRL	94.1085	Male_CTRL	119.963
	Male_CTRL	43.3802	Male_CTRL	51.6342	Male_CTRL	46.6425	Male_CTRL	79.4704	Male_CTRL	104.889	Male_CTRL	84.8534
	Male_CTRL	64.7041	Male_CTRL	85.2628	Male_CTRL	62.9224	Male_CTRL	92.1882	Male_CTRL	29.2921	Male_CTRL	124.845
	Male_CTRL	48.0799	Male_CTRL	84.2016	Male_CTRL	119.253	Male_CTRL	66.3366	Male_KO	61.893	Male_CTRL	85.0638
	Male_CTRL	75.319	Male_CTRL	78.3435	Male_CTRL	91.4301	Male_CTRL	78.0418	Male_KO	121.318	Male_CTRL	55.0944
	Male_KO	89.1432	Male_KO	137.786	Male_KO	107.256	Male_KO	115.914	Male_KO	170.709	Male_KO	113.526
	Male_KO	147.802	Male_KO	116.955	Male_KO	118.967	Male_KO	121.049	Male_KO	86.7352	Male_KO	213.643
	Male_KO	119.36	Male_KO	142.287	Male_KO	145.686	Male_KO	102.309	Male_KO	113.89	Male_KO	145.325
	Male_KO	59.5976	Male_KO	65.9167	Male_KO	53.9946	Male_KO	88.0194	Male_KO	58.3808	Male_KO	78.5186
	Male_KO	171.04	Male_KO	143.39	Male_KO	114.146	Male_KO	113.249	Male_KO	31.052	Male_KO	150.994
	Male_KO	90.8403	Male_KO	122.754	Male_KO	108.424	Male_KO	99.0844	Male_KO	101.985	Male_KO	121.59
	Male_KO	110.196	Male_KO	97.2236	Male_KO	97.1837	Male_KO	132.879	Male_KO	105.517	Male_KO	91.4165
	Male_KO	186.559	Male_KO	151.129	Male_KO	122.613	Male_KO	159.176	Female_CTRL	75.7204	Male_KO	139.856
	Male_KO	143.902	Male_KO	111.091	Male_KO	112.701	Male_KO	127.97	Female_CTRL	137.656	Male_KO	103.468
	Male_KO	125.884	Male_KO	112.976	Male_KO	102.19	Male_KO	96.5306	Female_CTRL	19.2984	Male_KO	107.313
	Female_CTRL	135.633	Female_CTRL	100.268	Female_CTRL	95.074	Female_CTRL	127.633	Female_CTRL	106.982	Female_CTRL	112.773
	Female_CTRL	141.109	Female_CTRL	56.0586	Female_CTRL	65.2638	Female_CTRL	85.3852	Female_CTRL	149.661	Female_CTRL	96.7066
	Female_CTRL	76.409	Female_CTRL	70.3283	Female_CTRL	78.3005	Female_CTRL	93.7949	Female_CTRL	62.2787	Female_CTRL	123.197
	Female_CTRL	96.4325	Female_CTRL	72.1161	Female_CTRL	61.1458	Female_CTRL	84.9343	Female_CTRL	156.491	Female_CTRL	102.96
	Female_CTRL	66.5077	Female_CTRL	67.2718	Female_CTRL	87.0384	Female_CTRL	123.608	Female_CTRL	106.522	Female_CTRL	163.783
	Female_CTRL	251.648	Female_CTRL	173.274	Female_CTRL	215.016	Female_CTRL	149.944	Female_KO	95.6862	Female_CTRL	198.471
	Female_CTRL	116.671	Female_CTRL	126.433	Female_CTRL	146.877	Female_CTRL	160.732	Female_KO	22.8044	Female_CTRL	249.521
	Female_CTRL	33.307	Female_CTRL	33.2107	Female_CTRL	34.7025	Female_CTRL	52.5161	Female_KO	23.7955	Female_CTRL	100.911
	Female_CTRL	120.368	Female_CTRL	113.303	Female_CTRL	134.609	Female_CTRL	149.136	Female_KO	67.944	Female_CTRL	233.919
	Female_CTRL	52.2687	Female_CTRL	67.2187	Female_CTRL	64.8233	Female_CTRL	122.971	Female_KO	72.9411	Female_CTRL	103.006
	Female_KO	29.9937	Female_KO	26.497	Female_KO	31.9156	Female_KO	70.1984	Female_KO	21.2735	Female_KO	101.703
	Female_KO	32.9548	Female_KO	26.3252	Female_KO	27.4982	Female_KO	53.5314	Female_KO	82.0213	Female_KO	71.5596
	Female_KO	18.2079	Female_KO	14.3477	Female_KO	28.0507	Female_KO	46.8808	Female_KO	103.109	Female_KO	65.6628
	Female_KO	31.0084	Female_KO	31.657	Female_KO	41.4527	Female_KO	83.1061	Female_KO	87.5088	Female_KO	128.12
	Female_KO	72.7595	Female_KO	63.3667	Female_KO	63.1858	Female_KO	83.4986	Female_KO	131.181	Female_KO	103.317
	Female_KO	15.3197	Female_KO	9.40694	Female_KO	15.8548	Female_KO	50.2805			Female_KO	94.9815
	Female_KO	51.1791	Female_KO	53.1915	Female_KO	44.1044	Female_KO	91.8839			Female_KO	121.946
	Female_KO	130.22	Female_KO	64.8108	Female_KO	122.135	Female_KO	109.951			Female_KO	69.6902
	Female_KO	67.4357	Female_KO	77.3573	Female_KO	64.2993	Female_KO	71.6353			Female_KO	161.471
	Female_KO	57.3664			Female_KO	78.3907	Female_KO	125.375

## Sheet: FigS3
	Fig. S3a			Fig. S3b			Fig. S3c			Fig. S3d
	group	Chrebpa		Male_CTRL	0.763766		group	Fgf21		group	Cds1
	Male_CTRL	81.9565		Male_CTRL	1.43914		Male_CTRL	110.928		Male_CTRL	104.265
	Male_CTRL	121.752		Male_CTRL	0.797099		Male_CTRL	29.7595		Male_CTRL	114.403
	Male_CTRL	93.2871		Male_KO	0.755284		Male_CTRL	162.916		Male_CTRL	71.0372
	Male_CTRL	90.7774		Male_KO	1.15237		Male_CTRL	142.483		Male_CTRL	121.035
	Male_CTRL	94.3553		Male_KO	1.12021		Male_CTRL	28.3773		Male_CTRL	95.1386
	Male_CTRL	109.668		Female_CTRL	2.06931		Male_CTRL	170.245		Male_CTRL	108.139
	Male_CTRL	104.562		Female_CTRL	2.16672		Male_CTRL	47.6297		Male_CTRL	78.3151
	Male_CTRL	115.103		Female_CTRL	1.43443		Male_CTRL	107.663		Male_CTRL	106.349
	Male_CTRL	62.237		Female_KO	1.20118		Male_KO	49.819		Male_CTRL	99.146
	Male_CTRL	126.301		Female_KO	0.921863		Male_KO	296.524		Male_CTRL	102.173
	Male_KO	125.633		Female_KO	0.227225		Male_KO	76.0561		Male_KO	103.775
	Male_KO	148.093					Male_KO	67.5827		Male_KO	105.616
	Male_KO	102.158					Male_KO	114.761		Male_KO	72.2505
	Male_KO	115.554					Male_KO	43.8217		Male_KO	81.2862
	Male_KO	114.637					Male_KO	48.2175		Male_KO	87.7107
	Male_KO	68.5884					Female_CTRL	61.0908		Male_KO	78.0667
	Male_KO	41.8848					Female_CTRL	71.8171		Male_KO	88.5567
	Male_KO	108.304					Female_CTRL	123.38		Male_KO	96.6702
	Male_KO	91.1264					Female_CTRL	120.009		Male_KO	89.8843
	Male_KO	95.5875					Female_CTRL	165.247		Male_KO	95.2658
	Female_CTRL	89.411					Female_CTRL	74.8834		Female_CTRL	94.8079
	Female_CTRL	118.245					Female_CTRL	36.6436		Female_CTRL	110.906
	Female_CTRL	147.691					Female_CTRL	27.5447		Female_CTRL	87.4251
	Female_CTRL	75.7266					Female_KO	78.1809		Female_CTRL	94.7534
	Female_CTRL	82.0023					Female_KO	61.601		Female_CTRL	128.118
	Female_CTRL	113.593					Female_KO	67.2609		Female_CTRL	105.64
	Female_CTRL	107.34					Female_KO	80.3626		Female_CTRL	83.2203
	Female_CTRL	254.503					Female_KO	62.4796		Female_CTRL	107.332
	Female_CTRL	98.6456					Female_KO	210.501		Female_CTRL	83.6014
	Female_CTRL	130.36					Female_KO	52.3075		Female_CTRL	115.479
	Female_KO	136.839					Female_KO	316.688		Female_KO	102.345
	Female_KO	156.331								Female_KO	111.394
	Female_KO	105.402								Female_KO	87.0022
	Female_KO	120.239								Female_KO	80.858
	Female_KO	94.9517								Female_KO	93.0258
	Female_KO	417.543								Female_KO	95.3331
	Female_KO	169.784								Female_KO	85.2364
	Female_KO	106.12								Female_KO	77.0664
	Female_KO	70.9041								Female_KO	64.6777
	Female_KO	71.1992								Female_KO	81.3695

## Sheet: Fig4
	Fig. 4c
		Male_CTRL	Male_CTRL	Male_CTRL	Male_CTRL	Male_CTRL	Male_KO	Male_KO	Male_KO	Male_KO	Male_KO	Female_CTRL	Female_CTRL	Female_CTRL	Female_CTRL	Female_CTRL	Female_KO	Female_KO	Female_KO	Female_KO	Female_KO
	PC1	-7.75088	-6.52225	-6.38724	2.15958	-4.66481	-7.16684	-0.899684	-6.29438	0.400563	-0.0449553	2.71541	0.0347158	-0.911697	6.81339	1.25669	4.53046	5.50065	8.24113	-0.78924	9.77938
	PC2	-1.21049	1.64084	-0.872045	-2.29939	2.78129	-4.30867	0.663708	-4.63751	-0.546578	-1.52621	0.787232	11.8828	7.1688	4.42365	2.03225	-5.51358	-0.16911	-4.55939	-4.28184	-1.4558
	Fig. 4e
		Male_CTRL	Male_CTRL	Male_CTRL	Male_CTRL	Male_CTRL	Male_KO	Male_KO	Male_KO	Male_KO	Male_KO	Female_CTRL	Female_CTRL	Female_CTRL	Female_CTRL	Female_CTRL	Female_KO	Female_KO	Female_KO	Female_KO	Female_KO
	AcCoA	30.7999	30.5548	37.0233	23.0368	35.1191	20.1882	33.2525	26.091	38.6957	24.7453	64.3594	68.2222	54.0273	62.0807	30.129	14.6851	32.1581	22.27	38.6345	37.4063
	Succinic acid	934.239	1166.75	943.151	360.902	1319.82	927.025	1384.67	1022.11	1213.88	1070.43	769.628	1885.4	1787.22	733.107	1078.91	291.763	1139.42	319.171	460.568	401.477
	Malic acid	358.018	408.446	252.176	117.407	538.661	374.496	402.018	321.768	495.292	434.88	349.485	899.356	922.9	297.187	358.378	118.795	491.355	180.041	216.879	160.412
	Fumaric acid	171.417	192.909	128.726	82.4869	245.655	165.749	202.423	158.988	228.596	199.965	176.665	399.058	406.753	163.981	182.581	78.2581	220.524	101.374	123.188	96.7011
	NADH	14.1248	14.6268	15.9439	12.4876	15.2834	11.5009	13.3349	11.684	11.9283	11.8156	15.6817	24.8903	19.1043	16.1692	15.6426	10.0567	12.8544	11.5494	12.585	12.6098
	Fig. 4f
		NADH	Succinic acid	Fumaric acid	AcCoA	Malic acid	ΔVO2
	Female_CTRL	15.6817	769.628	176.665	64.3594	349.485	18.7429
	Female_CTRL	24.8903	1885.4	399.058	68.2222	899.356	20.1925
	Female_CTRL	19.1043	1787.22	406.753	54.0273	922.9	22.8993
	Female_CTRL	16.1692	733.107	163.981	62.0807	297.187	11.9085
	Female_CTRL	15.6426	1078.91	182.581	30.129	358.378	18.7424
	Female_KO	10.0567	291.763	78.2581	14.6851	118.795	12.2385
	Female_KO	12.8544	1139.42	220.524	32.1581	491.355	20.4974
	Female_KO	11.5494	319.171	101.374	22.27	180.041	12.0856
	Female_KO	12.585	460.568	123.188	38.6345	216.879	12.7341
	Female_KO	12.6098	401.477	96.7011	37.4063	160.412	13.8412

## Sheet: Fig5
	Fig. 5b
	PLS	Male_CTRL	Male_CTRL	Male_CTRL	Male_CTRL	Male_CTRL	Male_KO	Male_KO	Male_KO	Male_KO	Male_KO	Female_CTRL	Female_CTRL	Female_CTRL	Female_CTRL	Female_CTRL	Female_KO	Female_KO	Female_KO	Female_KO	Female_KO
	PLS1	-35.9463	-31.917	-16.7834	-7.28059	-12.0027	2.7315	-13.6698	6.93602	4.49376	2.38417	12.0936	7.16225	25.6514	6.48016	14.9113	17.1063	-17.6135	2.53694	6.47853	26.2474
	PLS3	0.133735	1.61068	-3.39222	-3.26298	-6.29706	4.74447	3.88696	4.83709	-3.83202	4.71082	-0.240485	-8.8401	-9.28879	-7.36349	-9.04432	4.40205	4.0372	3.75756	10.3937	9.04719
	Fig. 5d			Fig. 5f
	Male_CTRL	0.000157206		Male_CTRL	16.6374
	Male_CTRL	0.000157473		Male_CTRL	21.6344
	Male_CTRL	0.000262991		Male_CTRL	23.6893
	Male_CTRL	0.000179659		Male_CTRL	25.7402
	Male_CTRL	0.000237213		Male_CTRL	24.5887
	Male_KO	0.000543275		Male_KO	20.9391
	Male_KO	0.000258637		Male_KO	18.6456
	Male_KO	0.000209946		Male_KO	22.8904
	Male_KO	0.000455851		Male_KO	19.9318
	Male_KO	0.000345319		Male_KO	26.8683
	Female_CTRL	0.00060926		Female_CTRL	32.7567
	Female_CTRL	0.000401095		Female_CTRL	30.805
	Female_CTRL	0.000284436		Female_CTRL	32.4446
	Female_CTRL	0.00039917		Female_CTRL	32.4866
	Female_CTRL	0.000402717		Female_CTRL	33.422
	Female_KO	0.000451005		Female_KO	20.4963
	Female_KO	0.00011038		Female_KO	26.8042
	Female_KO	0.000229068		Female_KO	25.4833
	Female_KO	0.000518249		Female_KO	24.7459
	Female_KO	0.00048947		Female_KO	30.3768
	Fig. 5e
		Male_CTRL	Male_CTRL	Male_CTRL	Male_CTRL	Male_CTRL	Male_KO	Male_KO	Male_KO	Male_KO	Male_KO	Female_CTRL	Female_CTRL	Female_CTRL	Female_CTRL	Female_CTRL	Female_KO	Female_KO	Female_KO	Female_KO	Female_KO
	CL(16:0_16:0_16:1_18:2)	2.55317e-06	2.03197e-06	2.56189e-06	1.17427e-06	2.44259e-06	6.29176e-06	2.94335e-06	1.72511e-06	5.56421e-06	2.58426e-06	3.99495e-06	3.03061e-06	1.12816e-06	2.41198e-06	2.55471e-06	2.8894e-06	7.29449e-07	1.76145e-06	3.38744e-06	3.05285e-06
	CL(16:0_16:1_16:1_18:2)	2.04134e-06	1.25697e-06	1.95263e-06	1.28718e-06	2.22726e-06	5.56777e-06	2.2375e-06	1.3616e-06	4.77403e-06	2.0969e-06	3.6211e-06	2.83082e-06	1.28358e-06	2.2371e-06	2.39376e-06	3.53202e-06	1.9335e-07	1.41028e-06	2.30472e-06	3.18745e-06
	CL(16:0_16:0_18:1_18:1)	2.68203e-06	2.87238e-06	2.68218e-06	1.92142e-06	2.76007e-06	7.67184e-06	3.91293e-06	2.2471e-06	5.72133e-06	3.53271e-06	5.71292e-06	4.56566e-06	2.36054e-06	5.45592e-06	3.81694e-06	4.92993e-06	1.03146e-06	2.75381e-06	8.7417e-06	4.24755e-06
	CL(16:0_16:0_18:1_18:2)	7.18129e-06	6.43778e-06	7.79768e-06	5.16152e-06	8.19338e-06	2.26893e-05	1.03107e-05	6.51284e-06	1.68067e-05	9.25557e-06	1.63442e-05	1.12375e-05	7.12936e-06	1.36336e-05	9.95546e-06	1.29281e-05	3.41195e-06	7.18702e-06	2.21348e-05	1.1564e-05
	CL(16:0_16:0_18:2_18:2)	8.39204e-06	7.44286e-06	9.34072e-06	7.1204e-06	1.10929e-05	2.30913e-05	1.2558e-05	8.4077e-06	1.97728e-05	1.14477e-05	1.63616e-05	1.28709e-05	7.54198e-06	1.23968e-05	1.15265e-05	1.45111e-05	3.47197e-06	7.78446e-06	1.9155e-05	1.38703e-05
	CL(16:0_16:1_18:2_18:2)	6.87202e-06	5.03766e-06	7.48572e-06	4.30159e-06	7.91701e-06	1.83324e-05	9.96865e-06	5.9227e-06	1.61051e-05	7.59351e-06	1.05761e-05	8.27907e-06	4.02168e-06	6.05255e-06	6.30209e-06	1.53229e-05	1.8585e-06	4.98246e-06	8.54248e-06	9.19876e-06
	CL(16:1_16:1_18:2_18:2)	4.22794e-06	3.52866e-06	6.24542e-06	3.71585e-06	5.61849e-06	1.13519e-05	5.91623e-06	3.7444e-06	1.21021e-05	5.43992e-06	9.32459e-06	5.35724e-06	3.29307e-06	4.62748e-06	4.80348e-06	1.17201e-05	1.55053e-06	3.45567e-06	4.63815e-06	6.28616e-06
	CL(16:0_18:0_18:2_18:2)	6.36007e-06	5.21025e-06	7.0986e-06	5.18754e-06	6.97313e-06	1.90641e-05	9.87057e-06	7.0423e-06	1.4394e-05	1.09957e-05	1.69339e-05	1.02519e-05	7.42822e-06	1.14e-05	1.11002e-05	1.40283e-05	3.64296e-06	6.86905e-06	2.16714e-05	1.43111e-05
	CL(16:0_18:1_18:2_18:2)	1.38846e-05	1.28553e-05	1.86892e-05	1.22995e-05	1.74937e-05	4.81046e-05	2.42066e-05	1.68372e-05	3.36942e-05	2.52242e-05	3.67771e-05	2.51934e-05	2.00677e-05	2.74215e-05	2.7647e-05	3.64571e-05	7.86785e-06	1.73435e-05	4.74626e-05	3.7309e-05
	CL(16:1_18:1_18:2_18:2)	2.02259e-05	1.57677e-05	2.78877e-05	1.95394e-05	2.62107e-05	6.32085e-05	3.18746e-05	2.20055e-05	5.35263e-05	3.27308e-05	4.90243e-05	3.5518e-05	2.45539e-05	3.0211e-05	3.28217e-05	5.19405e-05	1.0077e-05	2.29532e-05	4.88662e-05	4.27018e-05
	CL(16:1_18:2_18:2_18:2)	1.39719e-05	1.2493e-05	2.26609e-05	1.41989e-05	1.93087e-05	3.67846e-05	2.06082e-05	1.49551e-05	3.62483e-05	1.9503e-05	2.79452e-05	1.92551e-05	1.23386e-05	1.75988e-05	1.69518e-05	3.91157e-05	6.47014e-06	1.29384e-05	2.24988e-05	2.33469e-05
	CL(18:1_18:1_18:2_18:2)	9.88804e-06	1.04149e-05	1.87464e-05	1.07871e-05	1.28689e-05	3.89093e-05	1.89328e-05	1.51402e-05	3.4895e-05	2.76021e-05	3.91063e-05	2.35017e-05	1.84346e-05	2.45406e-05	2.5283e-05	3.73999e-05	8.29224e-06	1.69259e-05	4.42047e-05	3.64424e-05
	CL(18:1_18:2_18:2_18:2)	2.78483e-05	2.95474e-05	5.76732e-05	3.6867e-05	4.39385e-05	0.000102107	4.70367e-05	4.40744e-05	9.27208e-05	7.56627e-05	0.000139997	9.50371e-05	6.47153e-05	8.83822e-05	9.20277e-05	9.34305e-05	2.53912e-05	5.12491e-05	0.00011172	0.000108949
	CL(18:2_18:2_18:2_18:2)	2.61549e-05	3.40684e-05	6.23006e-05	4.62446e-05	5.83276e-05	0.000113757	4.82245e-05	4.80573e-05	9.08591e-05	9.27815e-05	0.000199573	0.000123557	9.22839e-05	0.000129677	0.000134596	9.24392e-05	2.95864e-05	5.8374e-05	0.000128246	0.000148685
	CL(18:2_18:2_18:2_18:3)	1.47105e-06	2.48596e-06	2.58316e-06	4.77794e-06	3.066e-06	1.19618e-05	3.27417e-06	5.616e-06	5.73755e-06	7.10223e-06	1.09742e-05	7.72101e-06	5.88084e-06	6.46208e-06	5.23065e-06	7.36733e-06	1.89491e-06	4.05429e-06	8.82271e-06	9.07964e-06
	CL(18:1_18:2_18:2_20:3)	1.22914e-06	2.97429e-06	2.04755e-06	1.69625e-06	2.07889e-06	4.07343e-06	1.73605e-06	2.01155e-06	4.50337e-06	3.84068e-06	6.9117e-06	4.8154e-06	3.74501e-06	5.40831e-06	5.66268e-06	4.66823e-06	7.67237e-07	2.9461e-06	5.01246e-06	6.29807e-06
	CL(18:2_18:2_18:2_20:3)	1.4133e-06	1.94694e-06	2.94641e-06	1.70734e-06	4.35229e-06	5.67304e-06	3.22686e-06	2.3046e-06	4.45762e-06	3.76068e-06	9.18602e-06	4.24401e-06	4.97583e-06	7.08683e-06	5.71865e-06	3.88834e-06	2.74129e-06	3.7486e-06	6.37325e-06	5.35976e-06
	CL(18:2_18:2_18:2_22:6)	8.08686e-07	1.10063e-06	2.29062e-06	1.67103e-06	2.34262e-06	4.6352e-06	1.7989e-06	1.98018e-06	3.96859e-06	4.16485e-06	6.89549e-06	3.82847e-06	3.25346e-06	4.16601e-06	4.32467e-06	4.436e-06	1.40142e-06	2.33045e-06	4.4675e-06	5.57982e-06
	Fig. 5g, h, i
		Male_CTRL	Male_CTRL	Male_CTRL	Male_CTRL	Male_CTRL	Male_KO	Male_KO	Male_KO	Male_KO	Male_KO	Female_CTRL	Female_CTRL	Female_CTRL	Female_CTRL	Female_CTRL	Female_KO	Female_KO	Female_KO	Female_KO	Female_KO
	PE(O-16:1_16:1)	0.000390871	0.000293177	0.000720873	0.00076953	0.000864108	0.000458988	0.000521951	0.000510356	0.00104254	0.000341934	0.000408517	0.000873488	0.000378489	0.000551316	0.000603984	0.000628797	0.000224706	0.000458251	0.000313651	0.000324939
	PE(O-16:1_18:1)	0.000865152	0.000943587	0.00273796	0.00354117	0.00350284	0.0035628	0.00199505	0.00347511	0.00330987	0.00315529	0.00360135	0.00419301	0.00448457	0.0045159	0.00437388	0.00355837	0.00168061	0.00385467	0.00241824	0.00381755
	PE(O-16:1_18:2)	0.00205241	0.00253101	0.00512212	0.00545523	0.00643677	0.00562949	0.00350739	0.00481365	0.00691944	0.00530569	0.00545583	0.00823749	0.00853686	0.00764763	0.00930903	0.0079545	0.0029327	0.00630798	0.00361375	0.00509235
	PE(O-16:1_20:5)	0.00243566	0.00308786	0.0052911	0.00626987	0.0069946	0.00547891	0.00404631	0.00718882	0.00605881	0.00653095	0.00617787	0.008357	0.00768972	0.00703417	0.00778393	0.00719368	0.00447683	0.00529855	0.00441948	0.00545892
	PE(O-18:0_18:1)	0.000164297	0.000187353	0.000479361	0.000761314	0.000462682	0.000941374	0.00052005	0.00111241	0.00084647	0.000772087	0.000805033	0.000702514	0.00117569	0.000733525	0.000720157	0.00116439	0.000357792	0.000677408	0.000827603	0.00103089
	PE(O-18:0_18:2)	0.000334668	0.000363279	0.0016	0.00246824	0.00123937	0.00251667	0.000995202	0.00441079	0.00193893	0.00221528	0.00220701	0.00206565	0.00331132	0.00253197	0.00240009	0.00361694	0.00113436	0.00208153	0.00265189	0.00298942
	PE(O-18:0_22:5)	0.000190492	0.00020767	0.00051259	0.00103223	0.000554922	0.00115779	0.000538512	0.00172696	0.000867678	0.00122219	0.0010248	0.00101878	0.00120937	0.00114171	0.00111302	0.00131513	0.000456934	0.00135125	0.00122737	0.00140865
	PE(O-18:1_16:0)	4.81891e-05	6.9124e-05	0.000290883	0.000303374	0.000260837	0.000435202	0.000221273	0.000369956	0.000442857	0.000443577	0.000569582	0.000441582	0.000511403	0.000559179	0.000468155	0.000428869	0.000210289	0.000438502	0.000242994	0.00039057
	PE(O-18:1_18:1)	0.000737342	0.000622833	0.00163883	0.0032754	0.00181879	0.0037996	0.00103511	0.00397796	0.00222852	0.00389909	0.00360548	0.00507952	0.00432952	0.00464576	0.00351603	0.00396321	0.00172007	0.00441715	0.00261126	0.0044018
	PE(O-18:1_18:2)	0.00199957	0.00197055	0.00532277	0.00584267	0.00622042	0.00505608	0.00389766	0.0105155	0.00789095	0.00940821	0.0111062	0.0082388	0.00801358	0.00742134	0.0130005	0.00678502	0.00497934	0.0115529	0.00465933	0.00764315
	PE(O-18:1_20:1)	4.5398e-05	4.8916e-05	0.000310168	0.000395246	0.00033052	0.000380066	0.000193502	0.000464195	0.000407051	0.000439307	0.000458372	0.000527749	0.000527132	0.000525032	0.000590655	0.000484397	0.000205529	0.00047519	0.000373466	0.000608129
	PE(O-18:1_20:3)	0.000120266	0.000225532	0.000798037	0.000892653	0.000873228	0.00117224	0.000647586	0.00163418	0.00159981	0.0015071	0.00171895	0.00186732	0.00185711	0.00186206	0.00173941	0.00196417	0.000770653	0.00164291	0.00160785	0.00220004
	PE(O-18:1_20:4)	0.00134342	0.00183057	0.00516064	0.00696981	0.00646632	0.005441	0.00405479	0.00678093	0.00720825	0.00907472	0.0151086	0.0130299	0.0175476	0.0143564	0.0153708	0.0122009	0.00574178	0.0107303	0.00923026	0.0167267
	PE(O-18:1_20:5)	0.00139584	0.00161681	0.00366014	0.00466517	0.00433105	0.00404592	0.00308945	0.00539947	0.00464693	0.00534741	0.00425853	0.00489045	0.00491095	0.00485065	0.00528743	0.0047282	0.00341354	0.00498175	0.00417323	0.00523767
	PE(O-18:1_22:5)	0.00063425	0.000845364	0.0021375	0.00372959	0.0024292	0.00324365	0.00207525	0.0054093	0.00265477	0.00379234	0.00367535	0.00399479	0.0059342	0.00390774	0.00503707	0.00502386	0.00187318	0.00457684	0.00450542	0.00539103
	PE(O-18:1_22:6)	0.00259153	0.00337898	0.0106347	0.0146588	0.0133429	0.013259	0.00833187	0.0172485	0.0137638	0.0194888	0.0234576	0.0228597	0.0309083	0.024418	0.0249542	0.0211017	0.0110137	0.0168869	0.0159047	0.0234529
	PE(O-18:2_18:1)	0.000539604	0.000426203	0.00546504	0.00313349	0.00136498	0.00308743	0.00379857	0.00258787	0.00693251	0.00311946	0.00982728	0.00417654	0.0124158	0.00406621	0.0118469	0.00279879	0.00139197	0.004321	0.00197799	0.00332949
	PE(O-18:2_18:2)	0.000996888	0.000683816	0.00213374	0.00256654	0.00243659	0.00225765	0.00164639	0.00260226	0.00299103	0.00239528	0.00400468	0.00357873	0.0043298	0.00311874	0.00350089	0.00381798	0.00140389	0.00316793	0.00166983	0.00350488
	PE(O-18:2_20:5)	0.000801657	0.00094162	0.00165225	0.00244969	0.00151506	0.00254682	0.00149693	0.00131971	0.0023515	0.00260045	0.00209577	0.00240903	0.0038391	0.00240765	0.00322999	0.00303133	0.0015626	0.00227959	0.00161174	0.00229038
	PE(O-18:2_22:6)	0.00144147	0.00157467	0.00464283	0.00673947	0.00695258	0.00511321	0.00397436	0.00628527	0.00599853	0.00730983	0.0103771	0.00971658	0.0132492	0.00993431	0.0125233	0.0102748	0.00406887	0.00653028	0.00491199	0.00991075
	PE(O-20:0_18:1)	6.20075e-05	6.31811e-05	0.000208562	0.000311662	0.00025488	0.000431147	0.000256536	0.000559226	0.000442687	0.000406473	0.000465271	0.000442105	0.000570669	0.000363287	0.000434008	0.000559682	0.000216451	0.000451424	0.000427592	0.000552235
	PE(O-20:0_18:2)	6.8357e-05	6.06139e-05	0.00027044	0.000401752	0.000249385	0.000611156	0.000284857	0.000757081	0.000595713	0.000517686	0.000500179	0.000796761	0.000775741	0.00064943	0.000811295	0.000828102	0.000249806	0.000682629	0.000627105	0.000868836
	PE(O-20:0_20:4)	6.24058e-05	5.77586e-05	0.00020899	0.000281134	0.000220775	0.000452376	0.00023802	0.00038221	0.000602273	0.000529219	0.000539804	0.000802332	0.000728918	0.00070486	0.000909923	0.000614135	0.000287289	0.000706772	0.00070396	0.000920828
	PE(O-20:0_22:6)	5.48795e-05	0.000118001	0.000298091	0.000399318	0.000310063	0.000534278	0.000353454	0.000873862	0.000682696	0.000659132	0.000730736	0.000967526	0.00084144	0.000773828	0.000947908	0.00106637	0.000288393	0.000720568	0.000739371	0.00111141
	PE(O-20:1_18:2)	0.000114268	0.000160177	0.000420041	0.00065337	0.000585446	0.000694962	0.000364958	0.000761422	0.000882808	0.00079405	0.000944989	0.00137163	0.00110423	0.00103133	0.00148346	0.0010698	0.000429444	0.000868641	0.000686058	0.00102356
	PE(O-20:1_20:4)	7.63759e-05	0.000166084	0.000354457	0.00062024	0.000554784	0.000517545	0.000358103	0.000575341	0.000870147	0.000925337	0.00136645	0.00138453	0.00157179	0.00134075	0.00161818	0.00122085	0.000533752	0.00100372	0.00102332	0.00183383
	PE(O-20:1_22:6)	0.000167407	0.000239929	0.000687739	0.00103291	0.000894609	0.00114051	0.000740539	0.001471	0.00147937	0.00162425	0.00234419	0.00242666	0.00274082	0.00215181	0.00288149	0.00209124	0.00095356	0.00164156	0.00145227	0.00274786
	PE(O-20:2_22:6)	4.50717e-05	6.74806e-05	0.000248295	0.000390909	0.000344604	0.000400854	0.000214892	0.000503306	0.000456535	0.000427871	0.000669736	0.000760203	0.000844192	0.000806269	0.00101412	0.000680616	0.000286468	0.000499711	0.000401834	0.000617628
	PE(P-18:2_18:2)	0.00283409	0.00335588	0.00810232	0.00981128	0.0109876	0.00905933	0.0071305	0.00842209	0.0129782	0.0115157	0.0187199	0.015799	0.0266243	0.0196161	0.0191447	0.0170286	0.00819341	0.0140979	0.0123916	0.0193421
	PE(P-18:2_20:4)	0.00657504	0.00790097	0.0211358	0.0255016	0.0231653	0.0203707	0.0145478	0.0260969	0.0268406	0.0283186	0.0355712	0.0390196	0.0449861	0.0318535	0.0429872	0.0390775	0.0177007	0.026012	0.0190328	0.037848
	PE(P-18:2_20:5)	4.215e-05	0.000258622	0.000389577	0.000180523	0.000418674	0.000338788	0.000286713	0.000453429	0.000783454	0.000525244	0.00142424	0.00148759	0.00120159	0.00112375	0.0019331	0.00109884	0.000571489	0.000886406	0.000574974	0.000911329
	PE(P-18:2_22:6)	0.000129539	0.000143127	0.000236738	0.000480155	0.000443702	0.000288589	0.000197652	0.000233872	0.000528218	0.00046819	0.000607114	0.000786353	0.000808492	0.000760121	0.000905029	0.000634828	0.000344595	0.000214172	0.000103386	0.000419574
	PC(O-14:0_18:0)	0.000354279	0.000482193	0.000813328	0.00117521	0.000708003	0.00129677	0.000884364	0.0014611	0.0010505	0.00120361	0.000913767	0.000860255	0.00100208	0.000703104	0.000765253	0.00126047	0.000783806	0.000845774	0.000755649	0.000942626
	PC(O-16:0_18:2)	0.000376104	0.000675504	0.00143938	0.00217684	0.00120553	0.00228216	0.00161116	0.00308784	0.0024519	0.00234085	0.00125981	0.00123133	0.0018379	0.00121837	0.00154719	0.00254524	0.000965986	0.0013337	0.00171901	0.00178937
	PC(O-16:0_20:4)	0.00013078	0.000191325	0.000384141	0.00040127	0.000419574	0.000444671	0.000452787	0.000697156	0.000787086	0.000545219	0.000871989	0.00070492	0.0011351	0.000710824	0.000961048	0.00115267	0.000317069	0.00056529	0.000599328	0.00109333
	PC(O-16:0_22:5)	8.38501e-05	0.000120983	0.00020272	0.00036761	0.000325302	0.000396376	0.000289951	0.000506759	0.000422327	0.000445638	0.000672743	0.000572728	0.000765461	0.000426773	0.000579922	0.00058242	0.00026075	0.000430257	0.00051905	0.000792783
	PC(O-16:0_22:6)	5.56257e-05	0.000156084	0.000525352	0.00087663	0.00052456	0.000629863	0.000548184	0.000900815	0.000729153	0.000770222	0.000793063	0.000687739	0.00107954	0.000716884	0.00108382	0.0012281	0.000403675	0.000568219	0.000596594	0.00105376
	PC(O-16:1_18:0)	2.82911e-05	0.000233	0.00053802	0.000766614	0.000211697	0.00129355	0.000591182	0.00155769	0.000123217	0.000944232	0.000841209	0.000846971	0.000710436	0.000602802	0.000733134	0.00128141	0.000337067	0.000507837	0.00011577	0.000173148
	PC(O-16:1_18:2)	0.000123675	8.91747e-05	0.000524265	0.000595254	0.000621119	0.00026475	0.000328585	0.000354321	0.000713417	0.000460043	0.000843745	0.000867028	0.000822621	0.00105552	0.00173303	0.000694897	0.000333543	0.000257214	0.000260978	0.000500332
	PC(O-16:1_20:4)	2.70693e-06	4.88912e-05	0.000113089	0.000209899	0.000282633	9.69886e-05	0.000159422	0.00016302	0.000303824	0.000352118	0.00082691	0.000515693	0.0010123	0.000617783	0.000659461	0.000483461	0.000329102	0.000189594	0.000240613	0.000595354
	PC(O-16:1_22:6)	7.73365e-05	7.17192e-05	0.000334156	0.000554776	0.000413156	0.000220757	0.000251677	0.00046585	0.000460069	0.000780578	0.00113586	0.000973253	0.00211974	0.000740042	0.00115998	0.000871879	0.000288997	0.000325227	0.000282032	0.000688321
	PC(O-18:0_16:0)	8.69604e-05	8.4676e-05	0.000269069	0.000458157	0.000283626	0.000664458	0.000284799	0.000852664	0.00052294	0.000588875	0.000639988	0.000539307	0.000836861	0.000616317	0.000596819	0.000871914	0.000234866	0.000606442	0.000694578	0.000866811
	PC(O-18:0_18:1)	2.77399e-07	4.32707e-05	0.00021842	0.000396475	0.000225975	0.000523011	0.000236829	0.000736243	0.000523546	0.000418669	0.000392036	0.000399139	0.00056022	0.000468207	0.00038656	0.000665122	0.00015586	0.000440793	0.000404321	0.00059857
	PC(O-18:0_18:2)	0.000147023	0.000240862	0.000715225	0.00110427	0.000498724	0.0011113	0.000682099	0.00186786	0.00111691	0.0012961	0.000856157	0.000963054	0.00180327	0.00112437	0.00121708	0.00175599	0.000571504	0.00106819	0.00128967	0.00153741
	PC(O-18:0_20:4)	0	2.52118e-05	0.000126676	0.000195609	0.000118447	0.000173763	0.000134197	0.000367198	0.000376354	0.000326376	0.000397166	0.0003153	0.00063221	0.00045337	0.000330407	0.000673095	0.000173257	0.000387286	0.000429685	0.000658424
	PC(O-18:0_22:6)	3.33585e-05	4.32898e-05	0.000139171	0.00028417	0.000161792	0.000310506	0.000229282	0.000549083	0.000323579	0.0004423	0.000315144	0.000351074	0.000605864	0.000398782	0.000376233	0.000541242	0.000182617	0.000341645	0.0004566	0.000579452
	PC(O-18:1_22:6)	2.23833e-09	2.56477e-09	9.08524e-05	0.000100857	0.000107341	4.78736e-05	7.14306e-05	0.000232625	0.000110759	0.000192221	0.000249456	0.000184713	0.000312959	0.000219509	0.000260351	0.00022346	0.000106954	0.00011486	0.000106679	0.000269254
	Co(Q10)	0.00130183	0.00271122	0.0025184	3.2648e-10	0.00376652	0.00453698	0.0022862	0.00489182	0.00606123	2.10083e-06	0.0166116	0.0181706	0.0202853	0.012359	0.0202521	0.0116605	0.00355634	0.00424753	0.0103748	0.010274
	Co(Q8)	0.0119827	0.0130989	0.0266257	0.0261859	0.0270419	0.0382905	0.0257565	0.0414774	0.0557826	0.0424436	0.0411376	0.0309808	0.0421998	0.0292756	0.0384938	0.0511745	0.0133449	0.0336849	0.0489721	0.0648567
	Co(Q9)	0.0815539	0.106395	0.200888	0.232697	0.286789	0.292239	0.149808	0.244975	0.361466	0.359283	0.455188	0.388731	0.512189	0.404241	0.480943	0.342104	0.135099	0.277034	0.368122	0.50063

## Sheet: Fig6
	Fig. 6a, b										Fig. 6c																Fig. 6e
		Chrebpb	Acly	Acss2	Fasn	Acaca	Elovl6	Pgc1a			AAV-Scramble	AAV-Scramble	AAV-Scramble	AAV-Scramble	AAV-Scramble	AAV-Scramble	AAV-Scramble	AAV-shChrebp	AAV-shChrebp	AAV-shChrebp	AAV-shChrebp	AAV-shChrebp	AAV-shChrebp	AAV-shChrebp			AAV-Scramble	AAV-shChrebp
	AAV-Scramble	127.664	95.6198	136.356	102.998	112.467	25.8441	136.901			6.77511	8.06436	7.81297	3.44809	4.50051	10.8783	17.5126	5.21646	9.50805	8.36087	4.7273	6.25298	1.83838	13.1809			12.942	11.817
	AAV-Scramble	187.824	157.776	156.271	139.424	134.052	19.9692	110.213			7.29799	8.6226	7.02776	3.42097	3.5592	6.22028	20.1786	4.37306	8.73691	5.16911	4.74738	4.90745	0.84612	13.4478			17.705	15.055
	AAV-Scramble	71.0768	80.5091	139.158	84.0857	95.1242	117.727	76.1368			6.99315	8.90967	6.58885	2.91557	3.19153	6.63582	17.1341	4.91657	6.19947	6.59699	3.59083	3.69615	0.91332	13.1953			10.745	10.445
	AAV-Scramble	48.4249	63.3212	40.9306	74.2106	60.7894	151.859	91.0617			3.48202	8.15914	3.64753	0.75009	0	2.61317	5.87972	2.38171	2.23654	5.87734	0.886193	1.19139	0	3.97321			5.892	4.118
	AAV-Scramble	108.215	122.378	77.4566	105.114	130.72	184.724	101.488			0.06407	5.50041	0.71946	0	0.43779	0.82119	0	1.29257	0	1.37107	0	0	1.02311	0			11.171	8.935
	AAV-Scramble	56.7954	80.3954	49.8271	94.1671	66.8479	99.8766	84.1998			0	2.54466	0.29388	1.06711	6.16646	0	1.04941	0	2.22169	0	1.08938	0.24235	2.14435	2.18106			10.309	9.688
	AAV-shChrebp	1.56531	6.15329	11.2094	7.75879	18.1304	126.938	223.212			4.89271	0	0	4.81515	15.6259	6.99459	8.71485	1.81096	7.20091	1.57648	6.21679	3.57677	4.60936	6.53667			11.396	7.835
	AAV-shChrebp	19.4619	26.0722	9.0866	19.7069	63.4717	91.347	141.856			9.33518	1.22339	3.28182	12.9502	29.7456	9.98786	8.80242	3.76618	10.4887	9.07834	10.8886	7.4121	8.03232	10.7327			8.969	7.02
	AAV-shChrebp	1.25608	5.76988	6.67002	8.10642	18.5947	26.5786	178.353			13.6034	7.12506	10.5385	21.6028	37.2681	11.8757	13.2189	5.90941	13.8167	14.7794	13.5333	20.8147	9.11641	17.4618			13.684	15.968
	AAV-shChrebp	1.88618	6.24945	12.845	7.43913	15.3408	13.4713	242.085			17.5643	14.8995	16.2576	27.1994	43.0525	17.2391	20.0215	9.96259	16.6669	20.133	14.2845	30.4923	11.136	22.8363			5.787	4.937
	AAV-shChrebp	0.801313	4.62063	8.95031	6.10265	8.35864	10.6195	246.751			20.8472	21.8695	26.6007	36.8941	51.7776	21.2843	20.465	13.6138	20.7564	22.7035	16.9206	36.1088	11.1115	25.59			16.906	7.286
	AAV-shChrebp	4.22879	9.66341	11.5843	18.6658	16.1539	17.6564	169.048			24.1687	24.0875	34.4493	46.8226	56.3297	24.9096	21.4423	16.4226	22.9079	24.619	18.6477	40.4035	12.1305	26.596			10.378	7.074
											27.4004	26.5767	42.5593	53.0042	58.1343	29.8184	24.1759	18.7598	25.3232	28.6683	19.7863	42.7385	18.1942	29.8531			9.225	5.443
											28.9911	28.5348	46.0013	55.331	55.2004	31.2508	25.6487	19.6139	25.5309	31.3233	20.8854	43.0781	19.9702	31.3759			10.194	6.712
	Fig. 6f										29.3588	32.8665	48.0877	59.1914	52.4685	32.0078	27.6572	21.3543	26.7687	32.3473	20.6635	42.4882	19.6529	32.0647			17.746	12.443
	AAV-Scramble	AAV-shChrebp									30.0602	33.6755	46.7177	63.6042	50.901	34.2175	32.5116	22.098	29.415	32.8402	19.3732	39.8382	23.1184	32.3845			13.093	5.967
	39.9745	36.4381									29.7844	34.4354	44.2571	64.251	39.829	36.4887	34.7815	23.3232	31.404	33.8058	17.9101	38.112	25.1585	32.5031			15.15	7.739
	26.1092	38.9433									29.4342	33.7151	41.1352	61.9166	24.819	37.0851	36.554	20.5746	30.9286	34.3538	16.969	32.9828	23.7866	32.0858			10.572	8.086
	31.5157	35.6847																									16.831	10.421
	33.0381	34.6513																									10.324	6.59
	39.0497	37.6288																									11.233	28.807
																											12.359	6.274
																											11.711	5.954
	Fig. 6g						Fig. 6h																				9.488	7.777
		PE(O-16:1_16:1)	PE(O-16:1_18:1)	PE(O-16:1_18:2)	PE(O-18:1_16:0)			PE(O-16:1_16:1)	PE(O-16:1_18:1)	PE(O-18:1_16:0)																	14.034	18.547
	AAV-Scramble	0.000336634	0.00343654	0.00457173	0.000352219		Female_CTRL	0.000718798	4.53461e-05	0.000266441																	11.23	7.477
	AAV-Scramble	0.000361439	0.00152179	0.00277059	0.00016205		Female_CTRL	0.000478285	6.21371e-05	0.000206926																	9.249	10.039
	AAV-Scramble	0.000380696	0.00168659	0.00290407	0.00014731		Female_CTRL	0.000364557	4.77673e-05	0.000146868																	20.502	8.479
	AAV-Scramble	0.000581841	0.00485228	0.00597261	0.00039476		Female_KO	0.000430669	3.92408e-05	0.000316783																	11.008	12.169
	AAV-Scramble	0.000493443	0.00399245	0.0051846	0.000348523		Female_KO	0.000507119	3.08597e-05	0.000149464																	10.779	7.229
	AAV-shChrebp	0.000257086	0.00181931	0.00346994	0.000269049		Female_KO	0.000240865	2.79957e-05	0.000155996
	AAV-shChrebp	2.67209e-05	0.000660402	0.00106319	6.96248e-05
	AAV-shChrebp	0.000160685	0.00220923	0.00305642	0.000196327
	AAV-shChrebp	0.000162968	0.00253929	0.00373485	0.000244881
	AAV-shChrebp	0.000394543	0.00240793	0.00564885	0.00019634

## Sheet: FigS5
	Fig. S5a			Fig. S5b			Fig. S5d			Fig. S5e
		Chrebpa			BAT weight		AAV-Scramble	AAV-shChrebp			PE(O-16:1_16:1)	PE(O-16:1_18:1)	PE(O-16:1_18:2)	PE(O-18:1_16:0)
	AAV-Scramble	153.341		AAV-Scramble	37		1.885	0.892		Female_CTRL	0.000408517	0.00360135	0.00545583	0.000569582
	AAV-Scramble	120.122		AAV-Scramble	60		1.531	0.628		Female_CTRL	0.000873488	0.00419301	0.00823749	0.000441582
	AAV-Scramble	112.714		AAV-Scramble	42		1.375	0.275		Female_CTRL	0.000378489	0.00448457	0.00853686	0.000511403
	AAV-Scramble	41.2801		AAV-Scramble	44		0.664	0.627		Female_CTRL	0.000551316	0.0045159	0.00764763	0.000559179
	AAV-Scramble	100.685		AAV-Scramble	58		0.979	0.785		Female_CTRL	0.000603984	0.00437388	0.00930903	0.000468155
	AAV-Scramble	71.8575		AAV-Scramble	43		1.589	0.807		Female_KO	0.000628797	0.00355837	0.0079545	0.000428869
	AAV-shChrebp	86.8139		AAV-shChrebp	36		2.576	1.482		Female_KO	0.000224706	0.00168061	0.0029327	0.000210289
	AAV-shChrebp	68.6889		AAV-shChrebp	47		1.051	1.17		Female_KO	0.000458251	0.00385467	0.00630798	0.000438502
	AAV-shChrebp	73.8929		AAV-shChrebp	41		0.752	0.916		Female_KO	0.000313651	0.00241824	0.00361375	0.000242994
	AAV-shChrebp	88.4931		AAV-shChrebp	35		0.785	1.198		Female_KO	0.000324939	0.00381755	0.00509235	0.00039057
	AAV-shChrebp	20.2031		AAV-shChrebp	31		1.593	1.831
	AAV-shChrebp	21.7205		AAV-shChrebp	32		0.89	0.651
				AAV-shChrebp	35		0.943	1.716
							1.066	0.837
							0.693	2.377
							0.558	2.756
							0.717	1.137
							0.764	0.945
							0.577	1.831
							0.597	1.571
							1.637	1.662
							2.412	0.846
							1.452	1.12
							1.576	0.9
							1.419	0.616
							0.652	1.071
							0.757	2.608
							1.182	0.581
							0.742	1.37
							1.272	1.613
							1.507	0.722
							1.02	1.472
							1.098	1.292
							1.119	0.992
							1.574	1.399
							0.89	0.805
							0.622	0.548
							1.707	1.042
							1.221	0.6
							1.254	1.636
							0.67	0.876
							1.15	0.629
							0.822	1.478
							1.408	1.007
							1.911	1.213
							0.664	3.461
							0.989	0.396
							0.483	0.789
							0.586	1.021
							1.205	0.298
							1.389	0.974
							0.819	0.863
							1.387	1.615
							0.443	0.759
							1.112	0.523
							0.802	0.821
							1.801	0.883
							1.959	1.321
							0.536	1.083
							0.927	0.597
							1.36	0.925
							4.862	1.135
							0.924	1.212
							1.017	1.223
							1.412	0.714
							1.134	2.393
							1.278	1.011
							1.118	0.774
							0.799	1.199
							0.445	2.205
							3.021	0.775
							1.308	1.356
							1.131	1.292
							0.559	1.244
							0.348	1.106
							0.772	0.816
							0.511	0.422
							1.162	1.709
							0.699	1.459
							1.483	1.64
							0.679	1.74
							1.887	0.869
							0.694	0.882
							1.939	1.399
							0.529	0.879
							0.269	0.519
							1.152	1.837
							1.274	1.009
							0.848	1.017
							1.726	0.988
							0.673	1.199
							0.779	0.949
							0.768	1.255
							0.392	1.164
							0.681	0.887
							2.198	0.64
							1.524	0.465
							2.13	0.942
							2.377	0.589
							0.909	0.654
							0.875	1.054
							1.804	0.975
							3.028	0.75
							1.465	0.89
							0.945	0.95
							0.54	0.955
							0.916	1.454
							0.818	1.091
							2.399	0.92
							0.304	1.047
							1.231	0.403
							0.863	0.726
							0.817	0.416
							0.675	3.38
							2.262	1.247
							1.902	1.237
							1.947	0.724
							1.856	1.429
							1.413	0.452
							3.242	0.656
							0.609	0.447
							1.806	1.207
							1.291	2.563
							1.122	0.746
							1.291	0.438
							1.157	1.007
							1.453	0.844
							2.361	0.93
							1.815	0.77
							1.762	1.293
							1.463	1.13
							1.21	1.006
							1.086	1.306
							1.138	3.518
							0.858	2.069
							1.073	0.871
							1.42	0.27
							0.426	0.661
							0.775	0.516
							1.193	1.267
							0.425	0.559
							0.629	1.786
							0.917	1.011
							1.143	1.511
							1.951	0.975
							3.688	0.553
							1.032	0.94
							1.879	1.099
							1.018	1.893
							1.875	0.912

[truncated: 5 more sheets: FigS6, Fig7, FigS7, FigS8, uncropped western Blot scans]
